# Supplementary material for: Evaluation of a reference antibody panel for prediction of cytokine release in humanised mouse models in vivo
Source: Front Immunol. 2026 Mar 20;17:1736130. doi: 10.3389/fimmu.2026.1736130 (PMC13047165; doi:10.3389/fimmu.2026.1736130)
Supplement: Supplementary file 1 [file SupplementaryFile1.zip]

Archive with 9 entries (9 files):
- Supplementary Figure 7.TIF
- Supplementary Tables 1-5.pdf
- Supplementary Figure and Table legends.docx
- Supplementary Figure 1.TIF
- Supplementary Figure 2.TIF
- Supplementary Figure 3.TIF
- Supplementary Figure 4.TIF
- Supplementary Figure 5.TIF
- Supplementary Figure 6.TIF
